# Supplementary material for: linkedISA: semantic representation of ISA-Tab experimental metadata
Source: BMC Bioinformatics. 2014 Nov 27;15(Suppl 14):S4. doi: 10.1186/1471-2105-15-S14-S4 (PMC4255742; doi:10.1186/1471-2105-15-S14-S4)
Supplement: Additional file 2 — Count factor levels per factor. [file 1471-2105-15-S14-S4-S2.sparql]

PREFIX  rdfs: <http://www.w3.org/2000/01/rdf-schema#>
PREFIX  isa:  <http://purl.org/isaterms/>
PREFIX  rdf:  <http://www.w3.org/1999/02/22-rdf-syntax-ns#>
PREFIX  obi:  <http://purl.obolibrary.org/obo/OBI_>
PREFIX  iao:  <http://purl.obolibrary.org/obo/IAO_>

SELECT  ?study_iri ?factor (count(*) AS ?factor_level_count)
WHERE
  { 
    ?study_iri rdf:type isa:study.
        
    ?study_design_iri rdf:type isa:study_design .
    ?study_design_iri iao:0000219 ?study_iri.
    ?study_design_iri isa:declares ?factor_iri.
    ?study_design_iri rdfs:label ?study_design.
    
    ?factor_iri rdfs:label ?factor .
    ?factor_iri isa:has_factor_level ?factor_level_iri .
    ?factor_level_iri rdfs:label ?factor_level
  }
GROUP BY ?study_iri ?factor
