# Supplementary material for: linkedISA: semantic representation of ISA-Tab experimental metadata
Source: BMC Bioinformatics. 2014 Nov 27;15(Suppl 14):S4. doi: 10.1186/1471-2105-15-S14-S4 (PMC4255742; doi:10.1186/1471-2105-15-S14-S4)
Supplement: Additional file 4 — Retrieve the min and max group sizes. [file 1471-2105-15-S14-S4-S4.sparql]

PREFIX  rdfs: <http://www.w3.org/2000/01/rdf-schema#>
PREFIX  isa:  <http://purl.org/isaterms/>
PREFIX  rdf:  <http://www.w3.org/1999/02/22-rdf-syntax-ns#>
PREFIX  obi:  <http://purl.obolibrary.org/obo/OBI_>
PREFIX  iao:  <http://purl.obolibrary.org/obo/IAO_>

SELECT DISTINCT ?study_iri (min(?member_count) AS ?min) (max(?member_count) AS ?max)
WHERE
  {
  SELECT DISTINCT ?study_iri ?study_group (count(?member_iri) AS ?member_count)
  WHERE
  {
     ?study_group_iri isa:has_member ?member_iri .
     ?member_iri rdfs:label ?member
          { SELECT DISTINCT  ?study_iri ?study_group ?study_group_iri
            WHERE
              {
              ?study_iri rdf:type isa:study.

              ?study_design_iri rdf:type isa:study_design .
              ?study_design_iri iao:0000219 ?study_iri.

              ?study_design_iri iao:0000219 ?study_group_iri.

              ?study_group_iri rdf:type isa:study_group_population .
              ?study_group_iri isa:has_member ?member_iri .
              ?study_group_iri rdfs:label ?study_group.
              }
            ORDER BY ASC(?study_group_iri)
          }
        }
  GROUP BY ?study_iri ?study_group ?study_group_iri
  }
